# Supplementary material for: Association of select vitamin D receptor gene polymorphisms with the risk of tobacco-related cancers – a meta-analysis
Source: Sci Rep. 2019 Nov 5;9:16026. doi: 10.1038/s41598-019-52519-5 (PMC6831593; doi:10.1038/s41598-019-52519-5)
Supplement: Supplementary file 2 — Supplementary Table S1 [file 41598_2019_52519_MOESM2_ESM.xls]

## Sheet: Sheet1
					Control			Cancer			Control		Cancer
Publication	Country (ethnicity/race)	Cancer	Year	VDR polymorphism	Homosygote 1 - F, B, T, A (N)	Heterosygote (N)	Homosygote 2 - f, b, t, a (N)	Homosygote 1 - F, B, T, A (N)	Heterosygote (N)	Homosygote 2 - f, b, t, a (N)	p-FBAT	p-fbat	p-FBAT	p-fbat	NOS
01. Kaabachi W., 2014	Tunisia	lung cancer	2014	FokI	116	134	30	134	90	16	183	97	179	61	7
02. Kaabachi W., 2014	Tunisia	lung cancer	2014	BsmI	46	150	84	40	126	74	121	159	103	137
03. Kaabachi W., 2014	Tunisia	lung cancer	2014	TaqI	98	146	36	90	118	32	171	109	149	91
04. Kaabachi W., 2014	Tunisia	lung cancer	2014	ApaI	100	134	46	101	118	21	167	113	160	80
05. Gu H., 2014	China	esophageal squamous cell carcinoma (ESCC)	2014	FokI	188	333	129	183	293	127	354.5	295.5	329.5	273.5	7
12. Turna A., 2012	Turkey	non-small cell lung cancer (NSCLC)	2012	FokI	32	40	3	24	34	4	52	23	41	21	7
13. Turna A., 2012	Turkey	non-small cell lung cancer (NSCLC)	2012	TaqI	24	36	15	34	23	5	42	33	45.5	16.5
14. Zeljic K., 2012	Serbia (Caucasians)	oral squamous cell carcinoma (OSCC)	2012	FokI	46	62	14	32	67	11	77	45	65.5	44.5	8
15. Zeljic K., 2012	Serbia (Caucasians)	oral squamous cell carcinoma (OSCC)	2012	BsmI	3	60	59	0	71	39	33	89	35.5	74.5
16. Zeljic K., 2012	Serbia (Caucasians)	oral squamous cell carcinoma (OSCC)	2012	TaqI	59	48	15	41	58	11	83	39	70	40
17. Zeljic K., 2012	Serbia (Caucasians)	oral squamous cell carcinoma (OSCC)	2012	ApaI	29	41	52	31	52	27	49.5	72.5	57	53
18. Bektas-Kayhan K., 2010	Turkey	oral squamous cell carcinoma (OSCC)	2010	TaqI	31	38	18	19	39	6	50	37	38.5	25.5	6
23. Li D., 2008	China	esophageal squamous cell carcinoma (ESCC)	2008	TaqI	158	10	1	118	8	0	163	6	122	4	6
27. Liu Z., 2005	USA (non-Hispanic Whites)	head and neck squamous cell carcinoma (HNSCC)	2005	FokI	293	381	147	293	330	96	483.5	337.5	458	261	5
28. Liu Z., 2005	USA (non-Hispanic Whites)	head and neck squamous cell carcinoma (HNSCC)	2005	TaqI	271	396	154	256	360	103	469	352	436	283
29. Dogan I., 2009	Turkey (Caucasians)	lung cancer	2009	BsmI	25	86	45	20	60	57	68	88	50	87	6
30. Dogan I., 2009	Turkey (Caucasians)	lung cancer	2009	TaqI	49	83	24	64	59	14	90.5	65.5	93.5	43.5
31. Dogan I., 2009	Turkey (Caucasians)	lung cancer	2009	ApaI	22	76	58	29	64	44	60	96	61	76
32. Cai L., 2012	China (Asians)	lung cancer	2012	BsmI	14	14	117	0	10	130	21	124	5	135	4
33. Cai L., 2012	China (Asians)	lung cancer	2012	TaqI	49	83	24	64	59	14	90.5	65.5	93.5	43.5
34. Cai L., 2012	China (Asians)	lung cancer	2012	ApaI	8	60	74	5	63	76	38	104	36.5	107.5
35. Tang L., 2012	China (Asians)	lung cancer	2012	BsmI	0	18	124	0	10	134	9	133	5	139	4
36. Yang Y., 2013	China (Asians)	lung cancer	2013	BsmI	0	9	62	0	6	99	4.5	66.5	3	102	7
37. Yang Y., 2013	China (Asians)	lung cancer	2013	TaqI	63	8	0	99	6	0	67	4	102	3
38. Yang Y., 2013	China (Asians)	lung cancer	2013	ApaI	4	35	45	2	41	62	21.5	62.5	22.5	82.5
39. Li R., 2013	China (Asians)	lung cancer	2013	ApaI	4	19	49	9	28	30	13.5	58.5	23	44	6
